# Supplementary material for: Structural Rearrangements of Polylactide/Natural Rubber Composites during Hydro- and Biotic Degradation
Source: Polymers (Basel). 2023 Apr 19;15(8):1930. doi: 10.3390/polym15081930 (PMC10145913; doi:10.3390/polym15081930)
Supplement: Supplementary file 1 [file polymers-15-01930-s001.zip]

Archive with 1 entries (1 files):
- polymers-2279635-supplementary.pdf
